# Supplementary material for: Identification and Expression Analysis of GRAS Transcription Factors to Elucidate Candidate Genes Related to Stolons, Fruit Ripening and Abiotic Stresses in Woodland Strawberry (Fragaria vesca)
Source: Int J Mol Sci. 2019 Sep 17;20(18):4593. doi: 10.3390/ijms20184593 (PMC6770801; doi:10.3390/ijms20184593)
Supplement: Supplementary file 1 [file ijms-20-04593-s001.zip]

Archive with 1 entries (1 files):
- ijms-589360-supplementary.xlsx
