# Supplementary material for: Identification and Expression Analysis of GRAS Transcription Factors to Elucidate Candidate Genes Related to Stolons, Fruit Ripening and Abiotic Stresses in Woodland Strawberry (Fragaria vesca)
Source: Int J Mol Sci. 2019 Sep 17;20(18):4593. doi: 10.3390/ijms20184593 (PMC6770801; doi:10.3390/ijms20184593)
Supplement: Supplementary file 1 [file ijms-20-04593-s001.zip › ijms-589360-supplementary.xlsx]

## Sheet: Table S1
Supplementary Table S1 Identification and characterization of GRAS proteins in woodland strawberry
Gene Name	GeneID	Chromosome	Start	End	ORF Length	Strand	Primary Protein ID	Protein Length	Molecular Weight (kDa)	Theoretical (PI)	Domain_From	Domain_To	Domain Length	E-value	Domain Name	Domain_From	Domain_To	Domain Name
FvGRAS1	FvH4_1g04080	Fvb1	2158030	2160338	2309	+	FvH4_1g04080.t1	544	59.64	5.23	157	519	362	3.1e-128	GRAS	34	102	DELLA
FvGRAS2	FvH4_1g13400	Fvb1	7344615	7347270	2656	-	FvH4_1g13400.t1	619	67.97	5.49	251	619	368	8.3e-106	GRAS
FvGRAS3	FvH4_1g13740	Fvb1	7579522	7581844	2323	+	FvH4_1g13740.t1	552	61.74	5.96	183	551	368	4.7e-91	GRAS
FvGRAS4	FvH4_1g17370	Fvb1	10043257	10044975	1719	-	FvH4_1g17370.t1	463	51.78	5.51	57	460	403	2.6e-92	GRAS
FvGRAS5	FvH4_1g17690	Fvb1	10301393	10303330	1938	+	FvH4_1g17690.t1	509	57.25	5.43	127	508	381	1.5e-104	GRAS
FvGRAS6	FvH4_1g23430	Fvb1	15289285	15290712	1428	-	FvH4_1g23430.t1	475	54	4.95	107	470	363	2.7e-76	GRAS
FvGRAS7	FvH4_2g04140	Fvb2	3263286	3264941	1656	-	FvH4_2g04140.t1	551	60.86	5.66	158	544	386	4.2e-77	GRAS
FvGRAS8	FvH4_2g12280	Fvb2	10781793	10783232	1440	-	FvH4_2g12280.t1	479	54.47	6.39	91	473	382	2.5e-87	GRAS
FvGRAS9	FvH4_2g15030	Fvb2	13191214	13195179	3966	-	FvH4_2g15030.t1	581	64.8	4.99	212	581	369	2.1e-133	GRAS
FvGRAS10	FvH4_2g21170	Fvb2	17621654	17623786	2133	-	FvH4_2g21170.t1	503	56.51	6.14	138	496	358	2.6e-109	GRAS
FvGRAS11	FvH4_2g26540	Fvb2	21297084	21298711	1628	+	FvH4_2g26540.t1	512	56.17	5.28	124	503	379	1.1e-99	GRAS
FvGRAS12	FvH4_3g00670	Fvb3	320576	324510	3935	+	FvH4_3g00670.t1	547	61.44	5.69	173	544	371	1.2e-123	GRAS
FvGRAS13	FvH4_3g14680	Fvb3	9051293	9052915	1623	-	FvH4_3g14680.t1	540	60.88	4.76	162	533	371	2.5e-108	GRAS
FvGRAS14	FvH4_3g21580	Fvb3	14671995	14675797	3803	-	FvH4_3g21580.t1	576	64.19	5.97	206	575	369	4.9e-131	GRAS
FvGRAS15	FvH4_3g24030	Fvb3	17082599	17086795	4197	-	FvH4_3g24030.t3	535	59.21	5.49	154	524	370	6.3e-135	GRAS
FvGRAS16	FvH4_3g36540	Fvb3	31293469	31298271	4803	+	FvH4_3g36540.t1	375	41.46	5.46	217	300	83	9.9e-15	GRAS
FvGRAS17	FvH4_3g36570	Fvb3	31316764	31319484	2721	+	FvH4_3g36570.t1	728	81.67	5.84	355	723	368	8.6e-113	GRAS
FvGRAS18	FvH4_3g36580	Fvb3	31321542	31327658	6117	+	FvH4_3g36580.t1	549	61.85	5.43	242	544	302	2.1e-71	GRAS
FvGRAS19	FvH4_3g36630	Fvb3	31367046	31369863	2818	+	FvH4_3g36630.t1	660	74.4	5.7	285	655	370	1.1e-109	GRAS
FvGRAS20	FvH4_3g36641	Fvb3	31387744	31389312	1569	+	FvH4_3g36641.t1	522	58.64	8.23	207	513	306	3.5e-96	GRAS
FvGRAS21	FvH4_3g36660	Fvb3	31400033	31402823	2791	+	FvH4_3g36660.t1	662	74.63	5.76	288	657	369	1.6e-111	GRAS
FvGRAS22	FvH4_3g36661	Fvb3	31404306	31407226	2921	+	FvH4_3g36661.t1	658	73.76	6.53	283	653	370	1.5e-113	GRAS
FvGRAS23	FvH4_3g36662	Fvb3	31409557	31412572	3016	+	FvH4_3g36662.t2	701	79.21	9.2	325	698	373	8.5e-107	GRAS
FvGRAS24	FvH4_3g36670	Fvb3	31432794	31437632	4839	+	FvH4_3g36670.t1	836	94.21	5.67	460	833	373	4.5e-109	GRAS
FvGRAS25	FvH4_3g36680	Fvb3	31440483	31444128	3646	+	FvH4_3g36680.t1	834	93.68	5.4	457	831	374	2.9e-108	GRAS
FvGRAS26	FvH4_3g36690	Fvb3	31444496	31448180	3685	+	FvH4_3g36690.t1	699	79.35	5.84	327	697	370	8.5e-106	GRAS
FvGRAS27	FvH4_3g36691	Fvb3	31450586	31453670	3085	+	FvH4_3g36691.t1	699	79.23	6.03	326	697	371	1.9e-116	GRAS
FvGRAS28	FvH4_3g36700	Fvb3	31453890	31456445	2556	-	FvH4_3g36700.t1	635	72.87	6.73	262	633	371	2.2e-109	GRAS
FvGRAS29	FvH4_3g36711	Fvb3	31472125	31477028	4904	+	FvH4_3g36711.t1	663	75.35	6.89	291	661	370	3.2e-112	GRAS
FvGRAS30	FvH4_3g36720	Fvb3	31480003	31483459	3457	+	FvH4_3g36720.t1	686	77.92	5.29	310	684	374	4.4e-113	GRAS
FvGRAS31	FvH4_3g36730	Fvb3	31485407	31487576	2170	+	FvH4_3g36730.t1	675	77.07	5.81	305	673	368	2e-105	GRAS
FvGRAS32	FvH4_3g41310	Fvb3	34725671	34728141	2471	+	FvH4_3g41310.t1	456	51.5	6.38	60	455	395	1.1e-114	GRAS
FvGRAS33	FvH4_4g24820	Fvb4	26823381	26824904	1524	+	FvH4_4g24820.t1	507	56.66	5.41	140	505	365	4.7e-110	GRAS
FvGRAS34	FvH4_4g34110	Fvb4	32062780	32065413	2634	+	FvH4_4g34110.t1	611	67.39	5.6	243	602	359	1.6e-135	GRAS	42	110	DELLA
FvGRAS35	FvH4_5g00020	Fvb5	13997	17032	3036	-	FvH4_5g00020.t2	750	82.06	5.83	386	749	363	8.5e-93	GRAS
FvGRAS36	FvH4_5g01550	Fvb5	948311	950275	1965	-	FvH4_5g01550.t1	654	72.59	5.47	269	638	369	3.9e-122	GRAS
FvGRAS37	FvH4_5g07610	Fvb5	4431637	4433238	1602	-	FvH4_5g07610.t1	533	59.34	6.04	159	532	373	1.1e-112	GRAS
FvGRAS38	FvH4_5g17360	Fvb5	9925844	9927697	1854	+	FvH4_5g17360.t1	617	69.56	5.75	287	602	315	5.4e-98	GRAS
FvGRAS39	FvH4_5g39080	Fvb5	28843887	28846385	2499	+	FvH4_5g39080.t1	649	73.41	6.69	284	647	363	3.7e-79	GRAS
FvGRAS40	FvH4_5g39090	Fvb5	28847479	28849839	2361	+	FvH4_5g39090.t1	654	74.56	5.99	288	652	364	1.1e-78	GRAS
FvGRAS41	FvH4_6g09040	Fvb6	5328836	5333344	4509	-	FvH4_6g09040.t1	791	85.98	5.97	419	778	359	1e-124	GRAS
FvGRAS42	FvH4_6g10940	Fvb6	6548671	6550230	1560	-	FvH4_6g10940.t1	519	58.54	4.64	144	517	373	2.1e-38	GRAS
FvGRAS43	FvH4_6g10950	Fvb6	6551600	6553611	2012	-	FvH4_6g10950.t1	541	61.58	4.72	165	538	373	1.5e-42	GRAS
FvGRAS44	FvH4_6g13520	Fvb6	8198329	8201751	3423	-	FvH4_6g13520.t2	770	86.45	5.84	394	765	371	2.3e-115	GRAS
FvGRAS45	FvH4_6g39610	Fvb6	31286534	31287853	1320	-	FvH4_6g39610.t1	439	47.86	5.74	77	436	359	1.1e-113	GRAS
FvGRAS46	FvH4_6g41200	Fvb6	32456329	32459906	3578	+	FvH4_6g41200.t1	551	61.81	6.58	176	545	369	9.1e-137	GRAS
FvGRAS47	FvH4_6g43780	Fvb6	33827204	33829405	2202	+	FvH4_6g43780.t1	451	49.63	4.95	50	440	390	1.3e-88	GRAS
FvGRAS48	FvH4_6g53920	Fvb6	39452050	39454526	2477	-	FvH4_6g53920.t1	710	78.81	5.81	345	709	364	1.3e-130	GRAS
FvGRAS49	FvH4_7g02290	Fvb7	2633628	2637435	3808	+	FvH4_7g02290.t1	470	53.17	5.88	49	465	416	5.8e-136	GRAS
FvGRAS50	FvH4_7g06460	Fvb7	6501476	6502801	1326	-	FvH4_7g06460.t1	441	49.67	6.19	55	428	373	1.6e-75	GRAS
FvGRAS51	FvH4_7g06470	Fvb7	6504915	6506684	1770	-	FvH4_7g06470.t1	589	66.39	4.99	222	587	365	5e-84	GRAS
FvGRAS52	FvH4_7g11120	Fvb7	10395038	10397251	2214	-	FvH4_7g11120.t1	737	80.71	5.57	378	736	358	8.3e-94	GRAS
FvGRAS53	FvH4_7g22720	Fvb7	17879066	17882906	3841	+	FvH4_7g22720.t1	745	83.43	5.83	371	742	371	3.7e-114	GRAS
FvGRAS54	FvH4_7g30100	Fvb7	22007126	22010096	2971	+	FvH4_7g30100.t1	676	73.76	6.88	309	676	367	3.2e-102	GRAS
GRAS genes in red font are the four gene clusters distributed on Chromosome 3, 5, 6 and 7, respectively.

## Sheet: Table S2
Supplementary Table S2 Motif composition of GRAS family in woodland strawberry
Subfamilies	Proteins	Motif 1	Motif 2	Motif 3	Motif 4	Motif 5	Motif 6	Motif 7	Motif 8	Motif 9	Motif 10	Motif 11	Motif 12	Motif 13	Motif 14	Motif 15	Motif 16	Motif 17	Motif 18	Motif 19	Motif 20	Motif 21	Motif 22	Motif 23	Motif 24	Motif 25	Motif 26	Motif 27	Motif 28	Motif 29	Motif 30
LlSCL	AtSCL30	1	1	1	1	1	1	1	1	1	1	1	0	1	0	1	1	0	1	0	0	1	0	1	0	0	0	0	0	0	0
	AtSCL11	1	1	1	1	1	1	1	1	1	1	1	0	1	0	1	1	0	1	0	0	1	0	0	0	0	0	0	0	1	0
	FveGRAS30	1	1	1	1	1	1	1	1	1	1	1	0	0	0	1	1	0	1	0	0	0	1	1	1	1	0	0	0	1	0
	FveGRAS31	1	1	1	1	1	1	1	1	1	1	1	0	0	0	1	1	0	1	0	0	0	1	1	1	1	0	0	0	1	0
	FveGRAS26	1	1	1	1	1	1	1	1	1	1	1	0	0	0	1	1	0	1	0	0	0	1	1	1	1	0	0	0	1	0
	FveGRAS27	1	1	1	1	1	1	1	1	1	1	1	1	0	0	1	1	0	1	0	0	0	1	1	1	1	0	0	0	1	0
	FveGRAS28	1	1	1	1	1	1	1	1	1	1	1	0	0	0	1	1	0	1	0	0	0	1	1	1	1	0	0	0	0	0
	FveGRAS29	1	1	1	1	1	1	1	1	1	1	1	0	0	0	1	1	0	1	0	0	0	1	1	1	1	0	0	0	0	1
	FveGRAS53	1	1	1	1	1	1	1	1	1	1	1	1	0	0	1	1	0	1	0	0	0	1	1	1	1	0	0	0	1	0
	AtSCL9	0	1	1	1	1	1	1	1	1	1	1	1	0	0	1	1	0	1	0	0	0	1	1	0	1	0	0	0	1	0
	FveGRAS44	1	1	1	1	1	1	1	1	1	1	1	1	0	0	1	1	0	1	0	0	0	1	1	1	1	0	0	0	1	0
	AtSCL31	1	1	1	1	1	1	1	1	1	1	1	1	0	0	1	1	0	1	0	0	0	1	1	1	1	0	0	0	0	0
	AtSCL33b	1	1	1	1	1	1	1	1	1	1	1	1	0	0	1	1	0	0	0	0	0	1	1	0	1	0	0	0	1	0
	FveGRAS23	1	1	1	1	1	1	1	1	1	1	1	1	0	0	1	1	0	1	0	0	0	1	0	1	0	0	0	0	1	0
	FveGRAS24	1	1	1	1	1	1	1	1	1	1	1	1	0	0	1	1	0	1	0	0	0	1	1	1	1	0	0	0	1	0
	FveGRAS25	1	1	1	1	1	1	1	1	1	1	1	1	0	0	1	1	0	1	0	0	0	1	1	1	1	0	0	0	1	0
	AtSCL14	1	1	1	1	1	1	1	1	1	1	1	1	0	0	1	1	0	1	0	0	0	1	1	1	1	0	0	0	0	0
	AtSCL33a	1	1	1	1	1	1	1	1	1	1	1	1	0	0	1	1	0	1	0	0	0	1	1	1	1	0	0	0	0	0
	FveGRAS20	1	0	1	1	1	0	1	1	1	1	0	1	1	0	0	1	0	1	1	0	0	1	0	0	0	0	0	0	1	0
	FveGRAS22	1	1	1	1	1	1	1	1	1	1	1	1	1	0	1	1	0	1	1	0	0	1	0	1	0	0	0	0	1	1
	FveGRAS17	1	1	1	1	1	1	1	1	1	1	1	1	1	0	1	1	0	1	1	0	0	1	1	1	0	0	1	0	1	1
	FveGRAS16	0	0	0	0	0	0	1	0	1	0	1	1	1	0	0	0	0	1	1	0	0	0	0	0	0	0	0	0	1	1
	FveGRAS38	1	1	1	1	1	0	1	1	1	1	1	1	1	0	0	1	0	1	1	0	0	1	1	0	0	0	1	0	1	1
	FveGRAS19	1	1	1	1	1	1	1	1	1	1	1	1	1	0	1	1	0	1	1	0	0	1	0	1	0	0	1	0	1	1
	FveGRAS21	1	1	1	1	1	1	1	1	1	1	1	1	1	0	1	1	0	1	1	0	0	1	1	1	0	0	1	0	1	1
	FveGRAS18	0	1	1	1	0	1	1	1	1	1	1	0	1	0	1	1	0	0	1	0	0	1	1	1	0	0	0	0	1	1
PAT1	AtSCL8	1	1	1	0	1	1	1	1	1	1	0	0	0	1	0	0	0	0	0	0	1	0	0	0	0	0	0	0	0	0
	FveGRAS54	1	1	1	0	1	1	1	1	1	1	0	0	0	1	0	0	0	0	0	0	1	0	0	0	0	0	0	0	0	0
	AtSCL1	1	1	1	1	1	1	1	1	1	1	0	0	0	0	0	0	0	1	0	0	1	1	0	0	0	0	0	0	0	0
	FveGRAS9	1	1	1	1	1	1	1	1	1	1	0	0	0	0	0	0	0	1	0	0	1	1	0	0	0	0	0	0	0	0
	FveGRAS14	1	1	1	1	1	1	1	1	1	1	0	0	0	0	0	0	0	1	0	0	1	1	0	0	0	0	0	0	0	0
	AtSCL5	1	1	1	1	1	1	1	1	1	1	0	0	0	0	0	0	0	1	0	0	1	1	0	0	0	0	0	0	0	0
	FveGRAS15	1	1	1	1	1	1	1	1	1	1	0	0	0	0	0	0	0	1	0	0	1	1	0	0	0	0	0	0	0	0
	AtSCL21	1	1	1	0	1	1	1	1	1	1	0	0	0	1	0	0	0	1	0	0	1	1	0	0	0	0	0	0	0	0
	AtPAT1	1	1	1	1	1	1	1	1	1	1	0	0	0	0	0	0	0	1	0	0	1	1	0	0	0	0	0	0	0	0
	FveGRAS46	1	1	1	1	1	1	1	1	1	1	0	0	0	0	0	0	0	1	0	0	1	1	0	0	0	0	0	0	0	0
	AtSCL13	1	1	1	1	1	1	1	1	1	1	0	0	0	0	0	0	0	1	0	0	0	1	0	0	0	0	0	0	0	0
	FveGRAS12	1	1	1	1	1	1	1	1	1	1	0	0	0	0	0	0	0	1	0	0	1	1	0	0	0	0	0	0	0	0
SHR	AtSCL29	1	0	1	0	1	1	1	1	1	1	0	0	0	1	0	0	1	0	0	0	0	0	0	0	0	0	0	0	0	0
	FveGRAS7	1	0	1	0	1	1	1	1	1	1	0	0	0	1	0	0	1	0	0	0	0	1	0	0	0	1	0	0	1	0
	FveGRAS47	1	1	1	0	1	1	1	1	1	1	0	0	0	1	0	0	0	0	0	0	0	1	0	0	0	0	0	0	0	0
	AtSCL32	1	1	1	0	1	1	1	1	1	1	0	0	0	1	0	0	0	0	0	0	0	0	0	0	0	0	0	0	0	0
	FveGRAS4	1	1	1	0	1	1	1	1	1	1	0	0	0	1	0	0	0	0	0	0	0	1	0	0	0	0	0	0	0	0
	AtSHR	1	1	1	0	1	1	1	1	1	1	0	0	0	1	0	0	0	0	0	0	0	1	0	0	0	0	0	0	0	0
	FveGRAS5	1	1	1	0	1	1	1	1	1	1	0	0	0	1	0	0	0	0	0	0	0	1	0	0	0	0	0	0	0	0
HAM	FveGRAS42	1	0	1	0	1	1	0	0	1	1	0	0	0	1	0	0	0	0	0	0	0	0	0	0	0	0	0	0	0	0
	FveGRAS43	1	0	1	0	1	1	1	0	1	1	0	0	0	1	0	0	0	0	0	0	0	0	0	0	0	0	0	0	0	0
	FveGRAS6	1	0	1	0	1	1	1	1	1	0	0	0	0	1	0	0	1	0	0	0	0	0	0	0	0	0	0	0	0	0
	AtSCL26	1	0	1	1	1	1	1	1	1	1	0	0	0	0	0	0	1	0	0	0	0	0	0	0	0	0	0	0	0	0
	FveGRAS11	1	0	1	1	1	1	1	1	1	1	0	0	0	0	0	0	1	0	0	0	1	1	0	0	0	0	0	0	0	0
	AtSCL15	1	0	1	0	1	1	1	1	1	0	0	0	0	1	0	0	1	0	0	0	0	0	0	0	0	0	0	0	0	0
	FveGRAS3	1	0	1	0	1	1	1	1	1	0	0	0	0	1	0	0	1	0	0	0	0	0	0	0	0	0	0	0	0	0
	FveGRAS35	1	0	1	0	1	1	1	1	1	0	0	0	0	1	0	0	1	0	0	0	0	0	0	0	0	0	0	0	0	0
	AtHAM1	1	0	1	0	1	1	1	1	0	0	0	0	1	1	0	0	1	0	0	0	0	0	0	0	0	0	0	0	0	0
	AtHAM2	1	0	1	0	1	1	1	1	0	0	0	0	0	1	0	0	1	0	0	0	0	0	0	0	0	1	0	0	0	0
	AtHAM3	1	0	1	0	1	1	1	1	0	0	0	0	0	1	0	0	1	0	0	0	0	0	0	0	0	0	0	0	0	0
	FveGRAS52	1	0	1	0	1	1	1	1	1	0	0	0	0	1	0	0	1	0	0	0	0	0	0	0	0	0	0	0	0	0
Fve39	FveGRAS51	1	1	1	0	1	1	1	1	1	1	0	0	0	1	0	0	0	0	0	0	0	0	0	0	0	1	0	0	0	0
	FveGRAS50	1	0	1	0	1	1	1	1	1	1	0	0	0	1	0	0	1	0	0	0	0	0	0	0	0	0	0	0	0	0
	FveGRAS39	1	1	1	0	1	1	1	1	1	1	0	0	0	1	0	0	0	0	0	0	0	0	0	0	0	0	0	0	0	0
	FveGRAS40	1	1	1	0	1	1	1	1	1	1	0	0	0	1	0	0	0	0	0	0	0	0	0	0	0	0	0	0	0	0
DLT	AtSCL28	1	1	1	0	1	1	1	1	1	1	0	0	0	1	0	0	0	0	0	0	0	0	0	0	0	1	0	0	0	0
	FveGRAS36	1	1	1	0	1	1	1	1	1	1	0	0	0	1	0	0	0	0	0	0	0	1	0	0	0	1	0	0	0	0
SCR	FveGRAS10	1	0	1	0	1	1	1	1	1	0	0	0	0	1	0	0	1	0	0	0	1	0	0	0	0	1	0	0	0	0
	FveGRAS45	1	0	1	0	1	1	1	1	1	0	0	0	0	1	0	0	1	1	0	0	1	1	0	0	0	1	0	0	0	0
	AtSCL23	1	0	1	0	1	1	1	1	1	0	0	0	0	1	0	0	1	0	0	0	1	1	0	0	0	1	0	0	0	0
	AtSCR	1	0	1	0	1	1	1	1	1	0	0	0	0	1	0	0	1	0	0	0	1	1	0	0	0	1	0	0	0	0
	FveGRAS41	1	0	1	0	1	1	1	1	1	0	0	0	0	1	0	0	1	0	1	0	1	1	0	0	0	1	0	1	0	0
Os4	FveGRAS13	1	1	1	0	1	1	1	1	1	1	0	0	0	1	0	0	0	0	0	0	1	1	0	0	0	0	0	0	0	0
	FveGRAS33	1	1	1	0	1	1	1	1	1	1	0	0	0	1	0	0	0	0	0	0	1	1	0	0	0	1	0	0	0	0
	FveGRAS37	1	1	1	0	1	1	1	1	1	1	0	0	0	1	0	1	0	0	0	0	1	1	0	0	0	1	0	0	0	0
SCL3	AtSCL3	1	1	1	0	1	1	1	1	1	1	0	0	0	1	0	0	0	0	0	0	1	1	0	0	0	1	0	0	0	0
	FveGRAS49	1	1	1	0	1	1	1	1	1	1	0	0	0	1	0	0	0	0	0	0	1	1	0	0	0	1	0	0	0	0
DELLA	FveGRAS1	1	1	1	0	1	1	1	1	1	1	0	0	0	1	0	0	0	0	0	1	1	0	0	0	0	1	0	1	0	0
	FveGRAS34	1	1	1	0	1	1	1	1	1	1	0	0	0	1	0	0	0	0	0	1	1	0	0	0	0	1	0	1	0	0
	AtGAI	1	1	1	0	1	1	1	1	1	1	0	0	0	1	0	0	0	0	0	1	1	0	0	0	0	1	0	1	0	0
	AtRGA	1	1	1	0	1	1	1	1	1	1	0	0	0	1	0	0	0	0	0	1	1	0	0	0	0	1	0	1	0	0
	AtRGL1	1	1	1	0	1	1	1	1	1	1	0	0	0	1	0	0	0	0	0	1	1	0	0	0	0	1	0	1	0	0
	AtRGL2	1	1	1	0	1	1	1	1	1	1	0	0	0	1	0	0	0	0	0	1	1	0	0	0	0	1	0	1	0	0
	AtRGL3	1	1	1	0	1	1	1	1	1	1	0	0	0	1	0	0	0	0	0	1	1	0	0	0	0	1	0	1	0	0
Os43	OsGRAS43	1	1	1	0	1	1	1	1	1	0	0	0	0	1	0	0	0	0	0	0	1	1	0	0	0	1	0	0	0	0
	FveGRAS48	1	1	1	0	1	1	1	1	1	0	0	0	0	1	0	0	0	1	0	0	1	1	0	0	0	1	0	0	0	0
Os19	FveGRAS8	1	0	1	0	1	1	1	1	1	0	0	0	0	0	0	0	1	0	0	0	0	1	0	0	0	1	0	0	0	0
	OsGRAS19	1	0	1	0	1	1	1	0	1	0	0	0	0	0	0	0	1	0	0	0	1	1	0	0	0	1	0	0	0	0
SCL4/7	FveGRAS2	1	0	1	1	1	1	1	1	0	1	0	0	0	0	0	0	1	0	0	0	0	1	0	0	0	0	0	0	0	0
	AtSCL7	1	0	1	1	1	1	1	1	0	1	0	0	0	0	0	0	1	0	0	0	0	1	0	0	0	0	0	0	0	0
	AtSCL4	1	0	1	1	1	1	1	1	0	1	0	0	0	0	0	0	1	0	0	0	0	1	1	0	0	0	0	0	0	0
LAS	AtLAS	1	1	1	0	1	1	1	1	1	1	0	0	0	1	0	0	0	0	0	0	0	1	0	0	0	1	0	0	0	0
	FveGRAS32	1	0	1	0	1	1	1	1	1	1	0	0	0	1	0	0	1	0	0	0	0	1	0	0	0	1	0	0	0	0
GRAS genes in red font are from Arabidopsis and rice.

## Sheet: Table S3
Supplementary Table S3 Orthologs and co-orthologs of GRAS proteins among woodland strawberry, Arabidopsis and rice
Subfamilies	FveGRAS genes in woodland strawberry	Orthologous genes in Arabidopsis with FveGRAS	Orthologous genes in rice with FveGRAS	Co-orthologous genes in Arabidopsis with FveGRAS	Co-orthologous genes in rice with FveGRAS
HAM	FveGRAS3	AtSCL15	―	―	―
	FveGRAS35	―	OsGRAS9	AtHAM3	OsGRAS20, OsGRAS8
	FveGRAS52	AtHAM3	―	―	OsGRAS20, OsGRAS8
	FveGRAS42	―	―	―	―
	FveGRAS43	―	―	―	―
	FveGRAS6	―	OsGRAS41	―	―
	FveGRAS11	AtSCL26	OsGRAS12	―	―
Fve39	FveGRAS51	―	―	―	―
	FveGRAS50	―	―	―	―
	FveGRAS39	―	―	―	―
	FveGRAS40	―	―	―	―
SCL4/7	FveGRAS2	AtSCL4, AtSCL7	OsGRAS18	―	―
LAS	FveGRAS32	AtLAS	OsMOC1	―	OsGRAS7
DLT	FveGRAS36	AtSCL28	OsGRAS29	―	―
SCR	FveGRAS10	―	―	―	―
	FveGRAS41	AtSCR	OsSCR1, OsSCR2	―	―
	FveGRAS45	AtSCL23	OsGRAS32	―	―
Os19	FveGRAS8	―	OsGRAS19	―	―
DELLA	FveGRAS1	―	OsGRAS1	―	―
	FveGRAS34	AtGAI, AtRGA, AtRGL1, AtRGL2, AtRGL3	OsSLR1	―	―
SCL3	FveGRAS49	AtSCL3	OsGRAS5	―	―
Os4	FveGRAS13	―	―	―	―
	FveGRAS33	―	―	―	OsGRAS4
	FveGRAS37	―	OsGRAS4	―	―
Os43	FveGRAS48	―	OsGRAS43	―	―
PAT1	FveGRAS54	AtSCL8	OsGRAS10	―	OsGRAS21
	FveGRAS9	AtSCL1	OsGRAS3	―	―
	FveGRAS14	AtPAT1	OsCIGR1, OsCIGR2	AtSCL13, AtSCL21, AtSCL5	OsGRAS11, OsGRAS36
	FveGRAS12	AtSCL13	―	AtPAT1, AtSCL21, AtSCL5	OsCIGR2, OsGRAS11, OsGRAS36
	FveGRAS15	AtPAT1, AtSCL21, AtSCL5	OsCIGR2, OsGRAS11, OsGRAS36	AtSCL13	OsCIGR1
	FveGRAS46	AtPAT1, AtSCL13, AtSCL21, AtSCL5	OsCIGR2, OsGRAS11, OsGRAS36	―	OsCIGR1
SHR	FveGRAS7	AtSCL29	OsGRAS13	―	―
	FveGRAS5	AtSHR	OsSHR1	―	OsSHR2
	FveGRAS4	AtSCL32	OsGRAS35	―	―
	FveGRAS47	―	OsGRAS26	―	―
LlSCL	FveGRAS44	AtSCL14, AtSCL33a, AtSCL9	OsGRAS15, OsGRAS22, OsGRAS2, OsGRAS53	AtSCL11, AtSCL30, AtSCL31, AtSCL33b	OsGRAS44, OsGRAS45, OsGRAS46, OsGRAS47
	FveGRAS53	AtSCL14, AtSCL33a, AtSCL9	OsGRAS15, OsGRAS22, OsGRAS2, OsGRAS53	AtSCL11, AtSCL30, AtSCL31, AtSCL33b	OsGRAS44, OsGRAS45, OsGRAS46, OsGRAS47
	FveGRAS30	AtSCL11	―	AtSCL14, AtSCL30, AtSCL31, AtSCL33a, AtSCL33b, AtSCL9	OsGRAS15, OsGRAS22, OsGRAS2, OsGRAS44, OsGRAS45, OsGRAS46, OsGRAS47, OsGRAS53
	FveGRAS31	―	―	AtSCL11, AtSCL14, AtSCL30, AtSCL33a	OsGRAS15, OsGRAS22, OsGRAS2, OsGRAS53
	FveGRAS26	―	―	AtSCL11, AtSCL14, AtSCL30, AtSCL33a	OsGRAS15, OsGRAS22, OsGRAS2, OsGRAS53
	FveGRAS27	AtSCL14, AtSCL33a	OsGRAS15	AtSCL11, AtSCL30, AtSCL31, AtSCL33b, AtSCL9	OsGRAS22, OsGRAS2, OsGRAS44, OsGRAS45, OsGRAS46, OsGRAS47, OsGRAS53
	FveGRAS29	―	OsGRAS15	AtSCL11, AtSCL14, AtSCL30, AtSCL33a	OsGRAS22, OsGRAS2, OsGRAS53
	FveGRAS28	―	―	AtSCL11, AtSCL14, AtSCL30, AtSCL33a, AtSCL9	OsGRAS15, OsGRAS22, OsGRAS2, OsGRAS44, OsGRAS45, OsGRAS46, OsGRAS47, OsGRAS53
	FveGRAS25	AtSCL14, AtSCL31, AtSCL33a, AtSCL33b, AtSCL9	OsGRAS15, OsGRAS2	AtSCL11, AtSCL30	OsGRAS22, OsGRAS45, OsGRAS46, OsGRAS47, OsGRAS53
	FveGRAS23	AtSCL14, AtSCL33a	―	AtSCL31,AtSCL33b, AtSCL9	OsGRAS15, OsGRAS22, OsGRAS2, OsGRAS44, OsGRAS45, OsGRAS46, OsGRAS47, OsGRAS53
	FveGRAS24	AtSCL14, AtSCL33a, AtSCL33b	OsGRAS15, OsGRAS2	AtSCL31, AtSCL9	OsGRAS22, OsGRAS44, OsGRAS45, OsGRAS46, OsGRAS47, OsGRAS53
	FveGRAS20	AtSCL14		AtSCL33a	OsGRAS15, OsGRAS22, OsGRAS2, OsGRAS53
	FveGRAS22	AtSCL14, AtSCL33a	OsGRAS15, OsGRAS2	AtSCL11, AtSCL30, AtSCL31, AtSCL33b, AtSCL9	OsGRAS22, OsGRAS44, OsGRAS45, OsGRAS46, OsGRAS47, OsGRAS53
	FveGRAS17	AtSCL14, AtSCL33a	OsGRAS15, OsGRAS2	AtSCL11, AtSCL30, AtSCL31, AtSCL33b, AtSCL9	OsGRAS22, OsGRAS44, OsGRAS45, OsGRAS46, OsGRAS47, OsGRAS53
	FveGRAS16	―	―	AtSCL14, AtSCL33a	―
	FveGRAS38	AtSCL14	―	AtSCL33a	OsGRAS15, OsGRAS22, OsGRAS2, OsGRAS53
	FveGRAS19	AtSCL14	―	AtSCL31, AtSCL33a, AtSCL33b, AtSCL9	OsGRAS15, OsGRAS22, OsGRAS2, OsGRAS44, OsGRAS45, OsGRAS46, OsGRAS47, OsGRAS53
	FveGRAS21	AtSCL14	―	AtSCL31, AtSCL33a, AtSCL33b, AtSCL9	OsGRAS15, OsGRAS22, OsGRAS2, OsGRAS44, OsGRAS45, OsGRAS46, OsGRAS47, OsGRAS53
	FveGRAS18	―	―	AtSCL14, AtSCL33a	OsGRAS15, OsGRAS22, OsGRAS2, OsGRAS53

## Sheet: Table S4
Supplementary Table S4 Paralogs of GRAS proteins in woodland strawberry
Numbers	Paralogous gene pairs of GRAS proteins in woodland strawberry
1	FveGRAS12:FveGRAS15
2	FveGRAS12:FveGRAS46
3	FveGRAS14:FveGRAS15
4	FveGRAS14:FveGRAS46
5	FveGRAS15:FveGRAS46
6	FveGRAS16:FveGRAS18
7	FveGRAS16:FveGRAS19
8	FveGRAS16:FveGRAS38
9	FveGRAS17:FveGRAS19
10	FveGRAS17:FveGRAS20
11	FveGRAS17:FveGRAS21
12	FveGRAS17:FveGRAS22
13	FveGRAS17:FveGRAS23
14	FveGRAS17:FveGRAS24
15	FveGRAS17:FveGRAS25
16	FveGRAS17:FveGRAS26
17	FveGRAS17:FveGRAS27
18	FveGRAS17:FveGRAS30
19	FveGRAS17:FveGRAS31
20	FveGRAS17:FveGRAS38
21	FveGRAS17:FveGRAS44
22	FveGRAS17:FveGRAS53
23	FveGRAS18:FveGRAS19
24	FveGRAS18:FveGRAS21
25	FveGRAS18:FveGRAS22
26	FveGRAS18:FveGRAS38
27	FveGRAS19:FveGRAS20
28	FveGRAS19:FveGRAS21
29	FveGRAS19:FveGRAS22
30	FveGRAS19:FveGRAS24
31	FveGRAS19:FveGRAS25
32	FveGRAS19:FveGRAS38
33	FveGRAS19:FveGRAS53
34	FveGRAS20:FveGRAS21
35	FveGRAS20:FveGRAS22
36	FveGRAS20:FveGRAS38
37	FveGRAS21:FveGRAS22
38	FveGRAS21:FveGRAS24
39	FveGRAS21:FveGRAS25
40	FveGRAS21:FveGRAS38
41	FveGRAS21:FveGRAS53
42	FveGRAS22:FveGRAS23
43	FveGRAS22:FveGRAS24
44	FveGRAS22:FveGRAS25
45	FveGRAS22:FveGRAS26
46	FveGRAS22:FveGRAS27
47	FveGRAS22:FveGRAS30
48	FveGRAS22:FveGRAS31
49	FveGRAS22:FveGRAS38
50	FveGRAS22:FveGRAS44
51	FveGRAS22:FveGRAS53
52	FveGRAS23:FveGRAS24
53	FveGRAS23:FveGRAS25
54	FveGRAS23:FveGRAS44
55	FveGRAS23:FveGRAS53
56	FveGRAS24:FveGRAS25
57	FveGRAS24:FveGRAS44
58	FveGRAS24:FveGRAS53
59	FveGRAS25:FveGRAS27
60	FveGRAS25:FveGRAS30
61	FveGRAS25:FveGRAS44
62	FveGRAS25:FveGRAS53
63	FveGRAS26:FveGRAS27
64	FveGRAS26:FveGRAS28
65	FveGRAS26:FveGRAS29
66	FveGRAS26:FveGRAS30
67	FveGRAS26:FveGRAS31
68	FveGRAS27:FveGRAS28
69	FveGRAS27:FveGRAS29
70	FveGRAS27:FveGRAS30
71	FveGRAS27:FveGRAS31
72	FveGRAS27:FveGRAS44
73	FveGRAS27:FveGRAS53
74	FveGRAS28:FveGRAS29
75	FveGRAS28:FveGRAS30
76	FveGRAS28:FveGRAS31
77	FveGRAS28:FveGRAS53
78	FveGRAS29:FveGRAS30
79	FveGRAS29:FveGRAS31
80	FveGRAS30:FveGRAS31
81	FveGRAS30:FveGRAS44
82	FveGRAS30:FveGRAS53
83	FveGRAS33:FveGRAS37
84	FveGRAS35:FveGRAS52
85	FveGRAS39:FveGRAS40
86	FveGRAS39:FveGRAS50
87	FveGRAS39:FveGRAS51
88	FveGRAS40:FveGRAS50
89	FveGRAS40:FveGRAS51
90	FveGRAS42:FveGRAS43
91	FveGRAS44:FveGRAS53
92	FveGRAS50:FveGRAS51
Paralogous gene pairs in gray background are LlSCL subfamily genes.

## Sheet: Table S5
Supplementary Table S5 The FPKM value of GRAS genes in different organs of woodland strawberry.
Subfamilies	FveGRAS genes	Root	Crown	Stolon	Stolon tip	Leaf	Petiole	Open flower	Immature fruit
HAM	FveGRAS3	5.54876	21.8566	14.0511	6.02486	8.07073	19.7258	3.70335	3.03686
	FveGRAS35	18.1723	28.959	14.128	19.5129	10.3026	12.1448	19.3548	22.4019
	FveGRAS52	24.5924	22.2322	14.5673	17.4381	17.821	13.6999	18.3221	18.4844
	FveGRAS42	1.4621	0	0.326971	0.0265917	0.00747282	0.028685	0	0
	FveGRAS43	6.28586	0.0393018	0.0677097	0.00387899	0.101559	0.407597	0.0222054	0.00596899
	FveGRAS6	0.00436061	0	0	0	0	0	0	0
	FveGRAS11	9.20785	0.0076973	0.00417665	0	0	0.0215419	0.0651155	0
Fve39	FveGRAS51	1.41964	0.155235	0.0730624	0.413746	5.82094	0.482591	1.04807	0.356637
	FveGRAS50	0	0	0.00512789	0.0188943	0.0293096	0	0.134117	0.0666401
	FveGRAS39	8.31081	0.655159	0.0199457	0.0069025	0.0319745	0.185424	0.00709903	0.0358684
	FveGRAS40	12.4615	0.91226	0.123169	0.169437	3.63561	1.09699	1.18886	0.240784
SCL4/7	FveGRAS2	54.4912	70.0831	27.7589	29.3765	37.574	57.8763	45.4549	55.9614
LAS	FveGRAS32	0.745938	0.107924	0	0.19531	0.00673944	0.0126132	0.164776	0.0114275
DLT	FveGRAS36	1.03243	4.58657	1.42411	16.6429	0.182877	0.670412	10.2595	2.5514
SCR	FveGRAS10	0.483149	0.0111037	0.114731	0	0	0	0	0.00315599
	FveGRAS41	2.06517	5.15694	3.01089	16.3108	0.344567	6.40806	13.3348	4.3373
	FveGRAS45	22.9976	12.624	12.5087	23.7154	13.8859	13.2415	14.6888	6.856
Os19	FveGRAS8	1.1187	0.168941	0.760407	0.132354	0.175842	0.264204	0.116962	0.0872942
DELLA	FveGRAS1	70.6489	63.3783	60.9337	76.9626	36.8982	63.9084	55.5332	69.0158
	FveGRAS34	103.205	66.5162	61.7752	71.2802	45.4262	71.1549	56.2235	73.6351
SCL3	FveGRAS49	7.53312	6.39974	2.93144	3.87356	3.97622	2.89624	3.93884	2.83988
Os4	FveGRAS13	0.177592	0.46409	0.701481	0.24826	0.024964	0.452055	1.55296	0.0419393
	FveGRAS33	0.746362	0.514812	0.405456	0.257374	1.36256	0.530883	0.25106	0.0587115
	FveGRAS37	1.43139	0.495533	1.10435	0.00538369	0.0138603	3.86042	0	0.0354881
Os43	FveGRAS48	0	0	0	0	0	0	0	0
PAT1	FveGRAS54	62.3164	50.1437	63.8232	27.3583	54.0384	58.2096	102.196	57.4506
	FveGRAS9	65.4978	30.0952	19.4508	8.60804	21.3577	30.336	13.077	13.7602
	FveGRAS14	50.0567	33.7417	25.6169	10.9742	54.6103	42.7018	12.431	8.56318
	FveGRAS12	108.292	103.956	69.1461	24.1425	78.2255	91.2572	31.5835	13.2339
	FveGRAS15	11.1527	15.4302	10.1716	12.1425	14.466	15.5053	19.7175	18.1239
	FveGRAS46	102.218	56.0414	106.546	24.559	19.5104	62.0056	13.1475	18.769
SHR	FveGRAS7	19.1072	0.721353	0.00372298	0.00471289	0.00335208	0.135762	0.0268478	0.0780836
	FveGRAS5	25.4183	16.5387	18.959	30.33	3.31051	13.319	8.62449	6.77286
	FveGRAS4	8.59875	2.16825	0	1.82287	0.917953	0.0971335	0.093641	0.164763
	FveGRAS47	11.1383	1.34298	0.0248424	0.326796	0.829947	0.0403339	5.90518	6.37538
LlSCL	FveGRAS44	10.2826	8.53885	6.65815	7.67925	6.98262	5.09783	7.54342	4.9943
	FveGRAS53	18.15	7.72293	7.0662	7.10337	14.6619	15.7661	13.8172	11.3135
	FveGRAS30	41.0567	31.6594	16.9887	9.2148	38.2325	71.4266	7.92026	6.45605
	FveGRAS31	22.0204	16.5012	9.65598	2.21794	2.72716	29.5924	1.33037	1.34225
	FveGRAS26	7.39736	0.893318	0.193423	0.154094	0.138014	0.242356	0.229495	0.0483061
	FveGRAS27	22.5878	11.4318	10.2194	8.89833	18.8184	18.2311	7.72657	4.92886
	FveGRAS29	1.06061	0.405777	0.227727	0.0315447	0.00721222	1.20005	7.44999	0.0704592
	FveGRAS28	2.34367	1.44708	0.649056	0.226527	2.97581	6.98656	0.268463	0.11156
	FveGRAS25	10.8658	10.4889	7.84138	9.09001	11.046	10.7527	7.78076	6.16483
	FveGRAS23	24.8687	14.9901	12.6951	8.80918	22.3196	25.4593	6.52626	4.96722
	FveGRAS24	14.0606	7.09538	6.08378	4.61647	15.3027	15.3539	4.42658	4.21009
	FveGRAS20	3.34124	1.78325	1.94598	1.60785	3.39942	3.27079	1.90597	1.59853
	FveGRAS22	12.9767	6.02828	3.52631	2.2362	12.9424	10.9362	3.40895	2.59833
	FveGRAS17	10.3919	2.89959	3.94907	3.06156	7.61265	6.81265	4.10284	2.24873
	FveGRAS16	0.093241	0.0864545	0.0536466	0.0619513	0.0420958	0.0848661	0.0669797	0.0482037
	FveGRAS38	6.77861	1.64032	3.02945	0.710018	8.36218	5.57922	1.04749	1.62369
	FveGRAS19	9.73769	8.02077	4.42	3.8365	5.82963	6.60623	6.11163	4.79673
	FveGRAS21	7.03448	4.55245	3.44552	2.38265	4.76767	4.76636	3.88045	3.88126
	FveGRAS18	1.01681	0.231862	0.68643	0.125706	0.582433	1.03071	0.798703	0.393769
FPKM of GRAS genes in grey background are lower than 1 in all the eight organs; FPKM of GRAS genes in red background are greater than 1 in at least four organs, and FPKM of GRAS genes in yellow background are greater than 1 in less than three organs. The FPKM values in the table are the average of three biological replications.

## Sheet: Table S6
Supplementary Table S6 The RPKM value of GRAS genes in the flowers of woodland strawberry.
Subfamilies	FveGRAS genes	Carpel_7-8	Carpel_9	Carpel_10	Carpel_12	Anther_7-8	Anther_9	Anther_10	Anther_11	Anther_12
HAM	FveGRAS3	0.41	0.23	0.5	4.29	0.84	6.39	7.72	14.76	11.53
	FveGRAS35	58.61	47.41	45.85	20.6	24.31	22.95	23.21	18.92	10.64
	FveGRAS52	78.97	65.11	60.79	30.65	46	26.42	34.26	26.17	25.8
	FveGRAS42	0.03	0	0	0.01	0.01	0.25	0.02	0.16	1.13
	FveGRAS43	0	0	0.02	0	0	0	0.11	0.17	0
	FveGRAS6	0	0	0	0.01	0.03	0	0.1	0	0
	FveGRAS11	0	0.01	0.02	0.1	0.15	0.45	0.17	0	0
Fve39	FveGRAS51	1.26	1.32	1.47	1.22	0.81	0.41	0.52	1.01	1.89
	FveGRAS50	0.14	0.1	0.23	0.15	0.02	0.06	0.11	0.08	0.29
	FveGRAS39	0.02	0.07	0.06	0.03	0.01	0.14	0.64	0.58	0.27
	FveGRAS40	0.09	0.07	0.09	0.71	0.05	0.39	0.41	0.32	0.05
SCL4/7	FveGRAS2	100.97	117.12	81.02	125.35	59.51	48.33	40.21	26.88	20.84
LAS	FveGRAS32	22.28	10.62	4.59	1.7	2.33	0.65	0.29	0.18	0.08
DLT	FveGRAS36	52.3	51.51	51.86	23.18	31.9	11.96	8.7	3.5	0.38
SCR	FveGRAS10	0	0.01	0.02	0.11	0.01	0.13	0.1	0.07	0.05
	FveGRAS41	119.38	132.39	69.86	50.1	55.49	30.3	12.77	5.92	0.55
	FveGRAS45	19.21	20.19	12.03	13.68	12.9	14.32	14.06	24.62	10.28
Os19	FveGRAS8	0.62	0.45	0.54	0.08	0.07	0.11	0.08	0	0.02
DELLA	FveGRAS1	48.65	78.24	103.96	121.13	50.67	51.64	59.2	46.74	30.28
	FveGRAS34	80.31	86.62	66.51	119.99	74.52	57.27	51.07	49.52	39.02
SCL3	FveGRAS49	27.96	20.48	13.45	12.99	12.1	14.94	18.22	10.41	5.24
Os4	FveGRAS13	0.06	0.03	0.06	1.31	0.13	0.1	0.02	0.15	0.11
	FveGRAS33	0.39	0.31	0.12	0.18	0.2	0.1	0.14	0.05	0.02
	FveGRAS37	0	0	0	0.05	0.15	0.6	0	0	0.15
Os43	FveGRAS48	0	0	0.01	0.01	0	0.33	0.05	0	0
PAT1	FveGRAS54	73.22	104.64	104.54	183.31	82.79	309.09	273.93	422.35	160.8
	FveGRAS9	20.1	24.54	16.2	30.92	16.23	20.41	19.72	17.91	11.59
	FveGRAS14	27.25	38.91	9.48	29.69	35.73	18.74	36.49	37.69	7.02
	FveGRAS12	106.36	170.89	30.48	101.07	105.94	47.43	87.98	55.84	21.18
	FveGRAS15	41.61	44.08	41.89	34.88	36.42	26.02	30.86	31.96	13.95
	FveGRAS46	73.56	48.85	48.38	36.4	33.98	59.3	34.84	60.16	41.18
SHR	FveGRAS7	0.03	0.03	0.02	0.01	0.01	0.05	0.04	0.04	0.11
	FveGRAS5	29.59	29.46	25.63	29.48	16.02	15.26	19.62	18.14	11.72
	FveGRAS4	5.96	2.06	0.28	0.03	0.14	1.47	7.34	0.08	0.05
	FveGRAS47	9.63	16.8	15.91	15.25	0.68	0.77	0.03	0.16	2.86
LlSCL	FveGRAS44	16.12	14.98	21.11	11.9	13.51	13.2	11.83	6.54	4.11
	FveGRAS53	23.03	23.39	23.6	23.99	20.68	23.41	19.8	17.64	15.65
	FveGRAS30	7.7	7.24	13.86	14.47	13.46	17.61	16.23	15.2	9.76
	FveGRAS31	0.72	0.63	1.09	3.87	0.45	1.28	2.43	3.98	1.74
	FveGRAS26	0.16	0.13	0.03	0.14	5.58	4.6	0.23	0.2	0.96
	FveGRAS27	16.41	18.14	11.62	11.73	8.02	8.23	8.6	10.13	9.82
	FveGRAS29	0.02	0.01	0	2.59	0.18	0.33	0.04	0.04	0.12
	FveGRAS28	0.54	0.01	0.02	0.25	0.18	0.02	0.04	0.11	0.06
	FveGRAS25	27.93	31.67	19.2	11.36	25.62	18.21	17.25	12.34	7.32
	FveGRAS23	5.15	6.76	1.62	4.07	5.55	2.78	3.95	2.5	1.48
	FveGRAS24	10.9	12.08	4.6	7.98	11.52	7.91	10.15	7.39	4.62
	FveGRAS20	0.67	0.85	0.76	0.67	0.55	0.39	0.49	0.45	0.54
	FveGRAS22	1.5	1.47	1.12	1.53	0.63	0.98	0.77	0.96	0.87
	FveGRAS17	3.38	3.11	1.95	2.34	2.3	1.7	1.38	1.43	1
	FveGRAS16	0	0	0.03	0.01	0.01	0.1	0.23	0.4	0.06
	FveGRAS38	0.61	0.23	0.24	0.97	0.36	0.73	0.59	1.12	1.77
	FveGRAS19	8.36	7.9	9.12	5.82	6.37	8.93	7.56	6.81	7.18
	FveGRAS21	3.78	4.38	3.35	3.58	2.76	4.22	4.02	3.78	2.3
	FveGRAS18	0.24	0.23	0.07	0.15	0.17	0.26	0.11	0.06	0.06
GRAS genes in red background had higher expressions than other genes.The transcriptome data was downloaded from Li et al. (2019).

## Sheet: Table S7
Supplementary Table S7 The RPKM value of GRAS genes in the flowers, early-stage fruits and ripening fruits of woodland strawberry.
Subfamilies	FveGRAS genes	Embryo_3	Embryo_4	Embryo_5	Ovule_1	Seed_2	Ghost_3	Ghost_4	Ghost_5	Wall_1	Wall_2	Wall_3	Wall-4	Wall_5	Cortex_1	Cortex_2	Cortex_3	Cortex_4	Cortex_5	Pith_1	Pith_2	Pith_3	Pith_4	Pith_5
HAM	FveGRAS3	0	0.15	0.35	1.33	3.44	10.42	14.56	23.49	2.4	4.34	4.72	5.04	6.7	15.86	13.77	10.41	9.94	7.55	18.21	23.19	23.2	15.96	27.57
	FveGRAS35	15.28	34.05	19.45	21.73	42.37	23.08	18.8	24.03	17.69	30.97	20.18	16.7	11.69	57.69	53.29	33.69	32.79	26.3	73.83	92.13	62.06	59.57	53.71
	FveGRAS52	28.62	46.74	28.64	23.64	45.37	44.01	45.09	61.02	18.45	24.82	18.6	17.11	16.52	58.08	58.2	28.13	26.6	26.41	53.41	64.11	41.74	34.74	37.21
	FveGRAS42	0	0.02	0.05	0.05	0.1	0.1	0.02	0.04	0.06	0.07	0	0.04	0	0.02	0	0	0	0	0	0.03	0	0	0
	FveGRAS43	0	0	0.02	0.05	0.02	0	0	0.02	0	0.02	0.03	0.04	0.72	0	0.01	0	0	0	0	0	0	0	0
	FveGRAS6	0.03	0	0	0	0	0	0	0	0	0	0	0	0	0	0	0	0	0	0	0	0	0	0
	FveGRAS11	0	0	0	0.03	0.03	0	0	0	0.12	0.14	0	0	0	0	0.01	0	0	0	0	0	0	0	0
Fve39	FveGRAS51	0.14	0.06	0.06	1.88	3.48	0.82	0.11	0.04	0.88	0.68	0.33	0.27	0.06	0.68	0.3	0.05	0.08	0.03	0.13	0.06	0	0	0.02
	FveGRAS50	0	0.03	0	0.29	0.34	0.09	0	0	0.25	0.1	0.03	0.05	0.02	0.12	0.02	0	0	0	0	0	0	0	0
	FveGRAS39	0	0.02	0	0.03	0.05	0.16	0.04	0.07	0.02	0	0	0.02	0.07	0	0.01	0	0	0	0.02	0	0	0	0
	FveGRAS40	0.12	0.93	0.49	1.32	3.85	0.7	0.1	0.05	0.89	1.58	0.74	0.29	0.27	0.22	1.58	0.04	0.01	0.06	0.06	1.38	0	0	0
SCL4/7	FveGRAS2	42.97	49.94	24.13	101.15	128.78	60.81	46.66	63.94	73.87	74.18	65.9	63.82	83.63	111.14	100.13	59.27	62.11	65.02	96.03	95.87	80.67	70.07	85.67
LAS	FveGRAS32	2.04	0.57	0.19	1.09	0.24	0.03	0	0	0.33	0.13	0	0	0.06	0.36	0.08	0	0	0	0.02	0	0	0.02	0
DLT	FveGRAS36	13.04	43.5	4.19	28.61	13.74	5.97	5.45	0.81	26.02	10.06	1.42	1.21	0.95	22.39	5.04	1.81	0.81	0.37	12.95	2.38	3.33	1.56	1.41
SCR	FveGRAS10	0	0	0	0	0.02	0	0	0	0.02	0.09	0.03	0.06	0.07	0	0	0	0	0	0	0	0	0	0
	FveGRAS41	82.95	187	57.94	33.03	23.25	4.06	2.91	2.68	23.74	8.31	1.19	1.83	4.35	11.1	9.9	4.14	1.74	1.24	0.69	0.5	0.37	0.15	0.02
	FveGRAS45	9.26	6.12	0.14	15.01	8.05	3.03	1.71	2.05	15.85	12.01	7.2	10.08	12.75	11.71	11.75	6.48	4.72	3.43	8.23	8.48	4.28	2.59	2.31
Os19	FveGRAS8	0	0.05	0	0.25	0.57	0.4	0.76	1.09	0.06	0	0.09	0	0.06	0.11	0.08	0.1	0.16	0.06	0.25	0.16	0.45	0.44	0.8
DELLA	FveGRAS1	61.25	109.37	23.62	87.36	94.07	68.66	55.25	19.11	68.88	105.93	63.17	66.46	66.25	296.31	190.85	189.83	147.82	115.02	238.17	175.29	221.09	164.09	205.8
	FveGRAS34	46.2	58.43	32.28	100.04	148.06	175.28	144.43	139.29	59.27	97.06	99.16	99.04	115.63	140.27	138.33	179.16	143.44	136.44	126.41	155.07	177	148.27	154.67
SCL3	FveGRAS49	6.01	20.68	12.37	10.67	12.29	13.67	7.62	6.16	6.52	8.16	6.37	6.68	6.89	8.77	7.66	3.4	4.51	1.95	8.28	10.41	5.22	6.48	3.09
Os4	FveGRAS13	0.03	0.09	0	0.21	0.37	0.31	0.19	2.26	0.28	0.1	0.05	0.08	0.13	0.02	0.06	0	0.04	0	0.06	0.05	0.08	0	0
	FveGRAS33	0	0.12	0.55	1.84	0.83	0.17	0.11	0.18	2.11	0.19	0.08	0.1	0.11	0.58	0.19	0.04	0.02	0.05	0.33	0.08	0.09	0.03	0.07
	FveGRAS37	0	0	0	0	0.02	0	0	0.02	0	0.02	0.05	0.04	0.03	0	0.07	0.05	0	0.02	0	0.05	0.07	0.05	0.08
Os43	FveGRAS48	0	0	0	0	0	0	0	0	0	0	0	0	0	0	0	0	0	0	0	0	0	0	0
PAT1	FveGRAS54	50.63	44.24	19.8	122.54	118.78	165.62	223.41	287.02	158.69	166.97	187.34	243.25	342.6	43.35	39.85	25.75	26.32	58.25	32.06	33.32	35.26	29.51	55.46
	FveGRAS9	3.99	17	12.85	37.34	23.07	22.93	25.51	23.24	123.8	34.27	40.06	42.78	62.92	19.2	18.37	17.23	13.31	13.51	17.19	28.81	18.89	19.27	16.66
	FveGRAS14	4.51	5.79	5.29	172.49	48.24	20.73	15.63	11.17	344.52	44.79	56.1	65.5	72.79	17.17	14.25	12.72	9.94	11.75	17.53	36.96	20.34	19.02	11.46
	FveGRAS12	8.96	18.87	24.46	436.81	117.41	32.88	31.61	26.47	315.57	79.7	62.34	64.21	83.49	31.32	14.48	11.45	9.46	11.8	24.85	20.98	24.53	11.37	13.95
	FveGRAS15	3.78	10.79	11.08	41.29	34.28	24.96	29.64	18.51	63.38	26.55	24.38	25.63	34.43	46.3	46.76	43.29	40.72	33.09	52.22	44.59	37.39	38.94	36.73
	FveGRAS46	17.1	21.84	21.78	31.73	29.05	25.1	38.77	30.14	21.93	29.06	72.16	107.44	66.67	14.57	10.04	4.81	6.93	11.23	14.55	15.61	12.89	19.78	21.75
SHR	FveGRAS7	0	0.21	0.14	0.12	0.15	0.14	0	0	0.02	0	0	0.04	0.08	0	0	0	0	0.03	0	0	0	0	0.01
	FveGRAS5	15.24	23.71	9.95	19.54	27.83	23.95	16.68	22.8	7.52	11.31	5.45	6.38	6.45	50.35	35.29	26.79	25.05	18.13	56.01	43.19	47.22	30.16	32.89
	FveGRAS4	55.96	52.91	4.72	0.06	0.27	0.3	0.44	0.31	0	0.02	0	0.46	0.49	0	0.19	0.29	0.08	0.06	0.02	0.09	0	0	0.01
	FveGRAS47	0.04	0	0.03	1.61	1.72	0.84	0.86	0.32	14.19	19.23	16.63	10.86	8.76	17.44	22.93	10.9	4.84	3.14	19.25	10.2	11.02	5.4	2.15
LlSCL	FveGRAS44	2.78	6.18	3.78	10.65	10.9	11.2	17.27	17.98	15.89	12.93	8.76	9.72	9.37	15.74	11.24	7	6.87	4.79	12.25	13.89	8.89	8.52	8.11
	FveGRAS53	3.71	9.95	5.98	14.84	16.75	16.12	15.3	14.26	17.79	20.29	28.35	29.85	42.63	26.62	30.17	20.17	15.02	14.95	19.27	35.5	25.32	16.12	13.86
	FveGRAS30	0.1	1.46	1.35	25.19	6.25	3.55	6.2	5.4	35.05	10.31	10.17	10.91	14.38	10.98	19.71	8.72	4.16	4.13	8.05	22.56	7.17	3.43	3.18
	FveGRAS31	0.63	0.52	0.09	3.84	2.3	1.37	0.96	0.79	2.09	1.19	1.09	0.97	0.92	3.49	8.9	3.79	1.69	1.3	4.4	18.01	5.04	2.61	2.3
	FveGRAS26	0.07	0.1	0.09	0.25	0.18	0.05	0.13	0.1	0.27	0.1	0.14	0.11	0.09	0.04	0.06	0.06	0.02	0.04	0.11	0.04	0	0	0.01
	FveGRAS27	0.35	3.18	3.67	18.01	12.5	5.26	3.05	2.95	15.93	8.65	7.11	6.05	7.88	14.24	8.72	7.2	5.35	6.12	10.14	8.75	5.92	4.17	5.73
	FveGRAS29	0	0	0	0.03	0	0	0	0	0.17	0.01	0	0	0	2.09	0.03	0.01	0	0.01	3.36	0.17	0	0	0.01
	FveGRAS28	0	0.02	0	0	0.03	0.02	0	0	0.14	0.01	0.02	0	0.04	0.19	0.15	0	0.02	0	0.28	0.33	0.01	0.03	0.04
	FveGRAS25	3.61	10.2	5.29	15.17	10.65	9.35	8.38	6.47	22.09	11.68	10.4	9.98	9.31	7.03	6.33	5.06	3.52	3.6	5.03	3.93	3.45	3.79	3.92
	FveGRAS23	0.42	0.65	0.37	20.88	9.83	4.19	3.72	3.29	25.03	6.4	5.84	5.08	4.62	2.02	1.5	1.57	1.09	1.51	2.03	1.86	2.27	1.49	1.27
	FveGRAS24	0.9	2	0.91	23.6	14.34	8.54	8.19	6.77	32.3	11.65	12.48	11.34	11.49	5.04	4.42	4.17	4.02	4.42	4.15	5.28	6	4.44	3.95
	FveGRAS20	0.09	0.88	0.39	0.66	0.82	0.36	0.43	0.21	0.73	0.8	0.4	0.3	0.65	1.04	0.87	0.85	0.57	0.61	1.01	0.76	0.79	0.62	0.59
	FveGRAS22	0.1	0.73	0.29	2.24	1.36	0.96	0.99	0.94	3.52	1.37	1.35	1.27	1.74	1.37	0.99	0.75	0.52	0.81	1.15	1.01	1.14	0.84	0.74
	FveGRAS17	0.52	2.66	2.46	3.89	3.11	1.79	1.79	1.72	3.02	1.31	0.99	1.03	1.11	0.66	0.59	0.27	0.45	1.04	0.57	0.42	0.46	0.29	0.43
	FveGRAS16	0	0	0	0	0	0	0	0.03	0	0	0	0	0	0	0	0	0	0	0	0	0	0	0
	FveGRAS38	0.03	0	0.1	0.43	0.32	0.6	1.07	0.79	0.57	0.54	1.12	1.3	2.1	0.35	0.19	0.06	0.18	0.15	0.31	0.4	0.32	0.13	0.5
	FveGRAS19	1.19	1.83	0.92	6.96	6.84	6.8	5.92	5.38	6.53	5.65	5.32	4.92	5.92	6.2	5.07	4.47	3.34	3.86	4.61	5.67	4.37	3.83	4.17
	FveGRAS21	0.2	0.66	1.02	3.61	4.69	3.54	3.7	3.96	2.57	2.79	3.02	3.55	3.42	3.92	3.28	2.95	2.8	2.77	3.51	4.77	3.57	3.28	3.57
	FveGRAS18	0	0.02	0	0.51	0.36	0.3	0.64	0.14	0.04	0.03	0.03	0.06	0.03	0	0	0	0.03	0	0	0.03	0	0	0.01
The transcriptome data was downloaded from Li et al. (2019).

## Sheet: Table S8
Supplementary Table S8 The RPKM value of GRAS genes in the ripening fruits of woodland strawberry.
Subfamilies	FveGRAS genes	Rg_15D	Rg_22D	Yw_15D	Yw_22D
HAM	FveGRAS3	6.59	8.05	4.19	7.16
	FveGRAS35	22.14	10.04	20.62	11.69
	FveGRAS52	19.06	6.64	16.96	7.4
	FveGRAS42	0.01	0	0	0
	FveGRAS43	0	0.02	0	0.06
	FveGRAS6	0	0	0	0
	FveGRAS11	0	0	0	0
Fve39	FveGRAS51	0.07	0	0.05	0.02
	FveGRAS50	0.01	0	0	0
	FveGRAS39	0	0	0	0
	FveGRAS40	0.02	0	0.03	0
SCL4/7	FveGRAS2	62.87	25.71	51.24	27.75
LAS	FveGRAS32	0	0	0	0
DLT	FveGRAS36	0.41	0.05	0.17	0.04
SCR	FveGRAS10	0	0	0	0
	FveGRAS41	1.05	0.13	0.76	0.08
	FveGRAS45	3.54	0.91	2.7	0.71
Os19	FveGRAS8	0.33	0.21	0.16	0.14
DELLA	FveGRAS1	138.83	46.9	112.54	43.36
	FveGRAS34	87.87	50.98	79.79	48.77
SCL3	FveGRAS49	1.5	0.38	1.53	0.3
Os4	FveGRAS13	0	0.01	0	0.01
	FveGRAS33	0.04	0.02	0.04	0.05
	FveGRAS37	0.1	0	0.14	0
Os43	FveGRAS48	0	0	0	0
PAT1	FveGRAS54	40.55	444.3	30.52	427.49
	FveGRAS9	12.42	7.14	10.8	7.98
	FveGRAS14	9.29	9.27	7.78	9.66
	FveGRAS12	11.62	15.03	8.76	28.06
	FveGRAS15	32.38	25.45	30.11	23.2
	FveGRAS46	7	14.49	7.63	13.44
SHR	FveGRAS7	0	0.05	0	0.08
	FveGRAS5	14.68	1.53	11.41	1.63
	FveGRAS4	0.03	0	0.01	0
	FveGRAS47	1.95	0.42	2.4	0.41
LlSCL	FveGRAS44	3.76	2.45	3.1	2.19
	FveGRAS53	10.84	2.18	8.05	2.64
	FveGRAS30	5.94	2.14	3.58	2.64
	FveGRAS31	1.94	0.69	1.21	0.69
	FveGRAS26	0.06	0	0.01	0.01
	FveGRAS27	6.66	4.17	4.2	5.01
	FveGRAS29	0.01	0	0	0
	FveGRAS28	0.08	0	0.04	0.01
	FveGRAS25	2.82	0.78	1.87	1.04
	FveGRAS23	1.85	1.74	1.16	2.07
	FveGRAS24	2.55	2.23	3.19	2.99
	FveGRAS20	0.37	0.31	0.42	0.27
	FveGRAS22	0.56	0.29	0.42	0.35
	FveGRAS17	0.42	0.22	0.2	0.27
	FveGRAS16	0	0	0	0
	FveGRAS38	0.2	0.17	0.17	0.21
	FveGRAS19	3.41	2.67	3.34	2.68
	FveGRAS21	2.36	1.83	2.21	1.61
	FveGRAS18	0.01	0	0.02	0.01
GRAS genes in red background had higher expressions than other genes. The transcriptome data was downloaded from Li et al. (2019).

## Sheet: Table S9
Supplementary Table S9 The FPKM value of GRAS genes uder cold and heat treatments of woodland strawberry seedlings.
Subfamilies	FveGRAS genes	Control	Cold 2h	Cold 6h	Cold 12h	Cold 24h	Cold 48h	Heat 2h	Heat 6h	Heat 12h	Heat 24h	Heat 48h
HAM	FveGRAS3	5.33862	6.306	11.0577	13.2175	11.2666	12.8907	1.20688	2.11366	3.12933	2.80071	2.14156
	FveGRAS35	10.3251	9.69084	10.2196	10.1794	8.27781	9.6467	1.34268	2.9705	3.73604	2.56566	0.873146
	FveGRAS52	14.791	18.7676	20.439	16.1788	13.3116	14.2236	5.54064	6.00411	6.42223	5.47422	3.49191
	FveGRAS42	0.0316779	0.034436	0.0446538	0.0675493	0	0.0235049	0.0134715	0.0645886	0.0327364	0.0371285	0.100488
	FveGRAS43	0.950485	0.531141	0.61292	0.754059	0.335416	0.354158	0.06372	0.00783981	0.147037	0.117239	0.0814043
	FveGRAS6	0	0	0	0	0	0	0	0	0	0	0.00564886
	FveGRAS11	0	0	0	0	0	0	0	0	0	0	0
Fve39	FveGRAS51	0.265657	0.950874	0.725016	0.707826	0.929356	1.19968	0.79119	1.43162	0.816154	0.605766	0.488889
	FveGRAS50	0	0	0	0.0550084	0.0402231	0.0469057	0.0336223	0.165477	0.0444606	0.0221414	0.0298112
	FveGRAS39	0.480751	0.434212	0.216999	0.236998	0.0489868	0.0238426	0.00866959	0	0.0267469	0.0201435	0.0208101
	FveGRAS40	3.64251	5.56113	2.9881	3.32809	4.14238	2.99441	0.85426	0.847744	1.39505	0.837712	0.910578
SCL4/7	FveGRAS2	20.6412	41.1178	37.2229	25.2481	15.0342	22.3587	18.0954	26.161	49.0842	35.942	29.7719
LAS	FveGRAS32	0.158678	0.109222	0.117629	0.0220501	0.00544216	0	0.0361179	0.00319176	0.0473928	0	0.0285896
DLT	FveGRAS36	1.1908	0.223623	0.482683	0.547198	0.318212	0.196551	0.165974	0.354998	0.0955307	0.221627	0.118094
SCR	FveGRAS10	0.0335523	0.00767913	0.130517	0.04975	0.0533517	0.0204519	0	0	0	0	0
	FveGRAS41	6.92793	2.19705	2.27435	2.43544	1.12393	0.845811	0.465981	0.204867	0.414545	0.405229	0.200564
	FveGRAS45	8.418	17.1492	28.4764	45.5294	47.4429	31.0951	4.66445	7.47532	6.55969	7.75625	5.3769
Os19	FveGRAS8	0.0995422	0.157158	0.301306	0.552688	0.542431	0.559471	0.527672	0.798375	0.898574	0.65931	0.411393
DELLA	FveGRAS1	34.7757	22.1462	13.9917	14.8301	14.0214	17.9842	10.2528	6.38625	6.57022	6.67459	4.55606
	FveGRAS34	44.2589	35.1162	29.2539	31.1603	34.3092	31.1685	21.6151	19.9584	21.5781	19.7916	18.3105
SCL3	FveGRAS49	4.46572	6.4287	4.92133	4.99733	3.32711	2.64351	4.37877	6.31596	6.2232	4.87317	3.16897
Os4	FveGRAS13	0.235638	0.2123	0.328453	0.497092	0.806093	0.697644	0.0793428	0.114748	0.0426482	0.072674	0.0703789
	FveGRAS33	0.381575	0.62772	0.153243	0.126194	0.133091	0.239317	0.665312	0.539687	0.516603	0.560929	0.982533
	FveGRAS37	0.389951	0.152562	0.167544	0.302694	0.114004	0.0247951	0.00398185	0	0	0	0.0239567
Os43	FveGRAS48	0	0	0	0	0.0263082	0.0247181	0	0	0	0	0
PAT1	FveGRAS54	29.3556	36.5246	47.2846	42.7435	47.8817	42.0327	42.8806	53.7873	59.6567	45.1808	39.8613
	FveGRAS9	21.1059	31.5859	31.9336	33.4415	27.6307	22.1181	7.12361	14.1497	23.7463	36.33	42.8941
	FveGRAS14	7.87039	32.9885	23.172	19.5233	25.8039	44.0191	9.63525	17.2712	29.3884	99.9047	150.143
	FveGRAS12	20.403	63.211	41.3046	36.9871	44.1186	49.5793	33.0197	44.585	52.6683	72.3617	55.7857
	FveGRAS15	5.0002	6.28454	8.12527	7.62195	13.136	10.8385	1.14379	1.55499	4.70074	9.93046	11.1682
	FveGRAS46	37.2382	21.4016	15.934	11.8567	15.5208	16.6802	15.7267	17.21	10.1533	5.81633	7.72616
SHR	FveGRAS7	1.34029	1.40043	2.27607	3.04003	0.401457	0.158137	0.0446276	0.00975301	0.0970117	0.0365104	0.56084
	FveGRAS5	7.50475	10.2693	15.8722	12.5042	6.26052	7.40792	1.60801	1.2019	1.70952	1.17314	1.04746
	FveGRAS4	0.784366	0.631319	0.977165	0.607076	0.591602	0.0490152	0.0981815	0.135019	0.121324	0.298043	0.247617
	FveGRAS47	0.868589	0.93183	1.30816	1.17071	1.12563	1.28551	1.24086	1.25365	2.01763	1.76984	2.6081
LlSCL	FveGRAS44	8.53976	7.29947	10.6232	11.102	11.4804	9.9581	7.3153	10.3784	10.7642	15.0346	16.3354
	FveGRAS53	13.0728	15.5798	15.9362	16.9798	20.0851	18.0383	6.95455	12.7051	14.7639	15.8389	17.3045
	FveGRAS30	9.74152	19.1598	15.2697	11.8772	19.0383	22.8285	12.197	11.1102	8.79985	11.1526	18.7225
	FveGRAS31	3.35051	4.83478	2.70788	1.72161	1.44288	1.46514	0.426546	0.231537	0.509752	0.834776	0.220784
	FveGRAS26	1.36566	0.712643	0.909838	1.15388	0.449475	0.345799	0.162721	0.74866	1.829	4.59464	3.30858
	FveGRAS27	11.794	15.3872	14.0405	17.5553	15.9376	19.7155	15.869	25.6376	23.6944	30.1531	17.8942
	FveGRAS29	0.0831569	0.0240355	0.00271462	0.01058	0.0238853	0.0237842	0	0	0.00353152	0.00727927	0.00864949
	FveGRAS28	0.38039	0.936608	0.799298	0.798326	0.906757	1.00619	0.0869397	0.212911	0.255999	0.431963	0.784788
	FveGRAS25	7.71899	8.83946	7.39496	8.36228	12.64	11.8297	13.0981	23.752	28.0165	34.1726	23.771
	FveGRAS23	7.41776	20.5009	14.5787	17.2385	22.1175	22.9653	31.6837	50.5859	52.729	92.5903	120.368
	FveGRAS24	7.42816	13.0665	9.98131	9.79274	13.4302	14.9237	13.5432	24.4028	26.8824	44.6258	56.3921
	FveGRAS20	2.84794	3.38257	3.31257	3.48816	2.77171	2.53414	2.98293	2.80102	3.37057	3.30282	2.75178
	FveGRAS22	7.03502	9.67499	9.36981	8.94566	8.1629	9.23731	6.02239	10.2201	8.78207	7.11639	7.121
	FveGRAS17	6.87035	9.01013	7.79156	8.00054	6.81837	6.88888	4.90716	8.86409	10.3476	13.0357	12.5145
	FveGRAS16	0.0332084	0.0742897	0.0957464	0.0510589	0.0451203	0.0397077	0.0865699	0.0702881	0.0958265	0.0661152	0.183571
	FveGRAS38	4.74428	4.01947	3.67274	4.37844	4.20962	5.78864	2.42819	1.47227	1.9506	1.63571	3.15614
	FveGRAS19	5.39484	4.00755	3.29909	2.98038	2.72644	3.10809	3.97682	6.54224	5.75616	7.90962	13.7535
	FveGRAS21	4.20318	3.76975	2.59319	2.35776	1.94284	2.16663	3.65887	4.63432	4.75244	5.29713	7.26322
	FveGRAS18	0.697263	0.635161	0.612491	0.451442	0.315991	0.471288	3.05563	5.30144	3.67807	3.5965	1.88803
The FPKM values in the table are the average of three biological replications.

## Sheet: Table S10
Supplementary Table S10 The FPKM value of GRAS genes uder GA3 treatment of woodland strawberry seedlings.
Subfamilies	FveGRAS genes	Control	GA3 2h	GA3 6h	GA3 12h	GA3 24h	GA3 48h
HAM	FveGRAS3	4.92488	4.19444	4.57359	4.43486	5.79697	4.07721
	FveGRAS35	8.58432	7.51453	9.84565	9.16568	8.7029	9.8459
	FveGRAS52	19.9409	11.5441	16.5335	15.433	18.6661	18.1721
	FveGRAS42	0.00692076	0.00442528	0.0164074	0.00370547	0.0337789	0.015444
	FveGRAS43	0.450187	0.167	0.45846	0.116683	0.890986	0.442925
	FveGRAS6	0	0	0	0	0	0
	FveGRAS11	0	0	0	0	0	0
Fve39	FveGRAS51	0.310615	0.711772	0.610664	0.677398	1.00801	0.472318
	FveGRAS50	0.0977049	0	0.00468476	0.022714	0	0.00454235
	FveGRAS39	0.0691245	0.0199315	0.113862	0.0575353	0.0140711	0.0556095
	FveGRAS40	4.02204	0.934351	2.85151	3.94171	4.18954	5.09281
SCL4/7	FveGRAS2	22.1718	66.3264	64.5037	63.8386	44.1047	42.2807
LAS	FveGRAS32	0.0873848	0.0393749	0.107394	0.035266	0.0524091	0.0624134
DLT	FveGRAS36	0.29171	0.0788357	0.0980396	0.0900065	0.32316	0.636783
SCR	FveGRAS10	0.0245652	0.0354551	0.0507002	0	0.00315664	0.0289869
	FveGRAS41	0.739253	0.554626	0.876372	0.51179	1.0035	0.892924
	FveGRAS45	6.21238	18.9976	14.8631	11.4488	9.51081	9.09072
Os19	FveGRAS8	0.180923	0.0410201	0.319952	0.204147	0.127574	0.128775
DELLA	FveGRAS1	25.7931	17.0555	26.1688	27.111	31.8222	34.438
	FveGRAS34	33.9336	37.1269	42.3006	45.1773	45.0512	42.853
SCL3	FveGRAS49	6.00842	3.29751	3.668	3.13126	3.08437	3.02918
Os4	FveGRAS13	0.0756814	0.0713991	0.086919	0.085871	0.134503	0.0647982
	FveGRAS33	0.328739	1.31498	0.925412	0.58113	0.410486	0.31774
	FveGRAS37	0.128047	0.0301959	0.0772191	0.0502116	0.0491655	0.0453891
Os43	FveGRAS48	0	0	0	0	0.00260167	0
PAT1	FveGRAS54	34.4613	32.8201	25.8982	24.3431	26.1136	28.9873
	FveGRAS9	13.1296	47.0009	26.9711	21.0667	16.3999	16.2031
	FveGRAS14	7.8676	111.321	23.3005	15.9809	13.2254	9.57885
	FveGRAS12	18.7398	43.2972	29.1944	25.6166	23.4917	20.7996
	FveGRAS15	4.00359	11.7922	8.43316	7.7801	5.83128	6.81532
	FveGRAS46	20.4195	5.92773	11.3373	15.8326	15.8814	18.3645
SHR	FveGRAS7	0.423094	0.163573	0.619595	0.109621	0.227872	0.259004
	FveGRAS5	4.43826	5.47562	4.91023	4.31287	5.0217	4.01548
	FveGRAS4	0.421385	0.465618	0.530507	0.46574	0.813228	0.747127
	FveGRAS47	3.01941	1.88631	2.52229	2.09114	3.14618	2.25895
LlSCL	FveGRAS44	11.319	5.41832	7.88506	7.21262	8.88052	10.3016
	FveGRAS53	14.4248	11.5814	14.7563	13.7014	14.2041	14.984
	FveGRAS30	4.64645	35.387	29.8454	19.2871	12.9195	9.23347
	FveGRAS31	1.29942	1.21527	3.32282	2.71192	1.72236	1.68724
	FveGRAS26	0.518051	0.282623	0.629743	0.320186	0.489053	0.402074
	FveGRAS27	8.10701	18.2953	13.6133	11.3542	12.4007	10.6659
	FveGRAS29	0.00216646	0.00779192	0.0183415	0.0158154	0.00994064	0.00705389
	FveGRAS28	0.0633675	0.762653	2.17292	1.95457	0.62213	0.630051
	FveGRAS25	6.63345	10.5335	7.99013	7.07632	6.71705	6.72019
	FveGRAS23	5.89447	22.7328	14.5094	9.95861	13.3975	11.2189
	FveGRAS24	6.44738	18.1794	13.3191	10.9112	9.97993	10.0194
	FveGRAS20	2.95994	3.44083	3.08763	2.96921	3.31792	2.91462
	FveGRAS22	7.46659	9.98497	9.29283	7.29365	7.21104	7.37387
	FveGRAS17	5.21969	8.38285	6.6585	5.85778	6.14767	5.62829
	FveGRAS16	0.0431167	0.0711914	0.117552	0.0537981	0.0702605	0.0559716
	FveGRAS38	2.82016	4.98091	5.57139	5.89772	5.9595	5.7335
	FveGRAS19	5.406	6.05282	5.24483	4.84103	4.75125	5.30961
	FveGRAS21	3.91785	3.56573	3.55901	3.61656	3.74854	3.62106
	FveGRAS18	0.538514	0.265661	0.549476	0.365343	0.356818	0.19188
The FPKM values in the table are the average of three biological replications.
